# Supplementary material for: Multimodal neuroimaging protocol to explore the neural mechanisms of Tiao Shen Li Yan acupuncture in post-stroke dysphagia: a randomized sham-controlled clinical trial
Source: Front Neurol. 2026 Jun 19;17:1764500. doi: 10.3389/fneur.2026.1764500 (PMC13333810; doi:10.3389/fneur.2026.1764500)
Supplement: Supplementary file 1 [file Supplementary_file_1.zip]

Archive with 6 entries (4 files):
- supplementary/
- supplementary/Completed SPIRIT 2013 Checklist.docx
- supplementary/SPIRIT Figure of enrolment, interventions, and assessments.png
- supplementary/Supplementary_Material.docx
- supplementary/Tables/
- supplementary/Tables/Table 1. Assessment schedule.xlsx
