# Supplementary material for: Multimodal neuroimaging protocol to explore the neural mechanisms of Tiao Shen Li Yan acupuncture in post-stroke dysphagia: a randomized sham-controlled clinical trial
Source: Front Neurol. 2026 Jun 19;17:1764500. doi: 10.3389/fneur.2026.1764500 (PMC13333810; doi:10.3389/fneur.2026.1764500)
Supplement: Supplementary file 1 [file Supplementary_file_1.zip › supplementary/Tables/Table 1. Assessment schedule.xlsx]

## Sheet: Sheet1
Assessment	Baseline (W0)	Week 2	Week 4	Week 6
SSA	✔	✔	✔	✔
Rs-fMRI and DTI	✔			✔
VFSS	✔			✔
MoCA	✔	✔	✔	✔
SWAL-QOL	✔	✔	✔	✔
1 Assessment schedule
